# Supplementary material for: Effects of the COVID-19 Pandemic on Legionella Water Management Program Performance across a United States Lodging Organization
Source: Int J Environ Res Public Health. 2023 Oct 5;20(19):6885. doi: 10.3390/ijerph20196885 (PMC10572137; doi:10.3390/ijerph20196885)
Supplement: Supplementary file 1 [file ijerph-20-06885-s001.zip]

Archive with 1 entries (1 files):
- ijerph-2541450-supplementary.pdf
